# Supplementary material for: Determination of a pharmacokinetic model for [11C]-acetate in brown adipose tissue
Source: EJNMMI Res. 2019 Mar 27;9:31. doi: 10.1186/s13550-019-0497-6 (PMC6437247; doi:10.1186/s13550-019-0497-6)
Supplement: Supplementary file 1 — Results of kinetic modeling for all models and cohorts. (XLSX 98 kb) [file 13550_2019_497_MOESM1_ESM.xlsx]

## Sheet: Model1
Younger subjects
Warm								Cold
Subject	K1	k2	vb	k2/K1	RSS	Rescaled AIC		Subject	K1	k2	vb	k2/K1	RSS	Rescaled AIC
YS #1	0.0414039	0.0397911	0.0544249	0.961048	6.30933	8.47534		YS #1	0.0640885	0.0398296	0.0956295	0.621478	46.1339	41.2228
YS #2	0.0811356	0.0328756	0.185519	0.405194	11.0885	17.7568		YS #2	0.0395705	0.0551145	0.120575	1.39282	7.15377	10.5429
YS #3	0.0309212	0.0238842	0.119051	0.772419	9.29311	14.8494		YS #3	0.029448	0.0196317	0.149919	0.666655	5.4503	6.06627
YS #4	0.0540206	0.0118708	0.0810999	0.219746	6.39418	8.69524		YS #4	0.0824649	0.0280742	0.131271	0.340439	13.9751	21.5651
YS #5	0.0586303	0.0238214	0.168139	0.406298	18.8501	26.4906		YS #5	0.0237269	0.0851555	0.0646325	3.58899	13.0637	20.4551
YS #6	0.210511	0.00788169	0.280847	0.0374407	6.1282	7.99589		YS #6	0.0273478	0.0193749	0.0524847	0.708462	6.96231	10.0963
YS #7	0.105863	0.0680729	0.250394	0.643027	44.6348	40.6791		YS #7	0.0597048	0.0130849	0.329041	0.21916	330.502	73.6336
YS #8	0.187956	0.0469336	0.258718	0.249705	25.6069	31.5331		YS #8	0.0448393	0.0110338	0.112175	0.246074	5.87028	7.28813
YS #9	0.048616	0.0182418	0.00912496	0.375223	5.71129	6.83618		YS #9	0.0419702	0.0108602	0.0764705	0.258759	21.7737	28.8639
YS #10	0.0353847	0.0264815	0.0541367	0.748388	12.9244	20.2786		YS #10	0.125702	0.034164	0.309772	0.271786	8.95007	14.2303
YS #11	0.0492327	0.0267454	0.049406	0.543244	20.8144	28.1223		YS #11	0.0451102	0.0274966	0.0937132	0.609543	10.5612	16.9548
YS #12	0.0370194	0.0451563	0.0494499	1.2198	3.02599	-3.61933		YS #12	0.0258225	0.0297411	0.0975807	1.15175	21.3426	28.5347
YS #13	0.039871	0.015071	0.045707	0.377993	13.9187	21.4985		YS #13	0.044076	0.0394718	0.0710461	0.89554	9.72605	15.5989
YS #14	0.0177318	6.34e-13	0.0152308	3.5755e-11	4.53311	3.03331		YS #14	0.044605	0.0515	0.0562553	1.15458	15.1338	22.8762
YS #15	0.0362058	0.0160832	0.0262415	0.444216	4.8676	4.20516		YS #15	0.0368638	0.0177916	0.069038	0.48263	33.4695	35.9406
YS #16	0.0129572	0.00104195	0.0146315	0.0804148	3.06263	-3.42122		YS #16	0.0354304	0.0131833	0.0497082	0.372091	5.18298	5.2385
YS #17	0.047547	0.0103852	0.0428436	0.218419	17.7068	25.4607		YS #17	0.0722093	0.0747896	0.0857368	1.03573	8.15756	12.7042
YS #18	0.0272349	0.0100871	0.0213839	0.370376	7.72264	11.8023		YS #18	0.0502055	0.0408665	0.0505833	0.813985	67.3531	47.4513
YS #19	0.0215153	0.00933614	0.0167624	0.43393	4.2391	1.92954		YS #19	0.046037	0.0238771	0.0758139	0.518649	21.2817	28.4877
YS #20	0.0837445	0.0326487	0.0409006	0.389861	17.9086	25.6473		YS #20	0.0797043	0.0402343	0.104061	0.504795	164.127	62.1121
Mean	0.0613751	0.0233205	0.0892006	0.444837	12.237	14.9124		Mean	0.0509463	0.0337638	0.109775	0.792696	40.8085	25.4932
Standard deviation	0.0525116	0.0171724	0.0891904	0.305492	10.0975	12.2736		Standard deviation	0.0244239	0.0205149	0.0768484	0.740375	77.1766	18.6594
COV	85.5584	73.6364	99.9885	68.6749	82.5162	82.3044		COV	47.9404	60.7601	70.0052	93.3997	189.119	73.1937
Older subjects
Warm								Cold
Subject	K1	k2	vb	k2/K1	RSS	Rescaled AIC		Subject	K1	k2	vb	k2/K1	RSS	Rescaled AIC
OS #1	0.0182916	0.00924496	0.0334077	0.505422	11.0558	17.7082		OS #1	0.0372222	0.0382839	0.0465195	1.02852	14.3268	21.9743
OS #2	0.0456628	0.0105373	0.0408836	0.230763	7.41595	11.1353		OS #2	0.0502917	0.0277531	0.0903422	0.551842	21.3194	28.5168
OS #3	0.0261573	0.0155192	0.0743003	0.593301	18.8869	26.5228		OS #3	0.0395162	0.0158456	0.0739944	0.40099	9.2416	14.7579
OS #4	0.0450786	0.0127789	0.0613104	0.283481	3.3003	-2.19102		OS #4	0.0384823	0.0240135	0.0434964	0.624016	71.6802	48.4762
OS #5	0.0171678	0.0109078	0.0266154	0.635363	7.06294	10.3326		OS #5	0.0262218	0.0109915	0.0590658	0.419173	11.6354	18.5493
OS #6	0.0517015	0.0425522	0.0682339	0.823036	29.0908	33.6327		OS #6	0.0610761	0.0325055	0.156584	0.532213	52.5523	43.3669
OS #7	0.0237071	0.00931487	0.0280739	0.392914	3.96323	0.821945		OS #7	0.0206923	0.0159103	0.0328126	0.7689	4.22303	1.86702
Mean	0.0325381	0.0158365	0.0475464	0.494897	11.5394	13.9946		Mean	0.0390718	0.0236148	0.0718307	0.617951	26.4255	25.3583
Standard deviation	0.0144607	0.0119829	0.0199782	0.208991	9.35053	12.9967		Standard deviation	0.0136441	0.00992119	0.0421491	0.219734	25.5278	16.2826
COV	44.4423	75.6662	42.0183	42.2292	81.0311	92.8688		COV	34.9206	42.0127	58.6784	35.5585	96.603	64.2102

## Sheet: Model2
Younger subjects
Warm									Cold
Subject	K1	k2	k3	k4	vb	RSS	Rescaled AIC		Subject	K1	k2	k3	k4	vb	RSS	Rescaled AIC
YS #1	0.0414017	0.042524	0.222118	3.23375	0.0544683	6.31199	8.52229		YS #1	0.0640932	0.039837	3.25e-06	0.516402	0.0956266	46.1339	41.2628
YS #2	0.124301	0.176271	0.106602	0.00624681	0.15788	5.09391	4.99316		YS #2	0.0468599	0.10782	0.060048	0.0503651	0.114759	6.38457	8.71047
YS #3	0.0408082	0.110647	0.102705	4.84e-10	0.112432	7.64738	11.6812		YS #3	0.0292524	0.0196613	0.0169366	2.55827	0.149615	5.43515	6.06046
YS #4	0.0537746	0.0118017	0.00319001	1.01016	0.0815919	6.45595	8.89347		YS #4	0.0827716	0.0286164	0.0150898	0.881992	0.131367	13.9079	21.5258
YS #5	0.107227	0.258004	0.152965	0.00225676	0.137054	13.8993	21.5156		YS #5	0.0243115	0.0969747	0.027859	1.17	0.0736388	14.2666	21.945
YS #6	0.246507	0.0837261	0.196196	4.39e-14	0.255077	5.82133	7.1903		YS #6	0.0291017	0.0346105	0.0404455	1.74e-13	0.0510738	6.86953	9.91552
YS #7	0.196197	0.329623	0.0928594	0.0184153	0.183605	16.6198	24.458		YS #7	0.194277	0.349436	0.0826887	5.35e-07	0.267623	243	68.597
YS #8	0.538618	0.656391	0.146262	0.0141008	0.0578889	3.57541	-0.833088		YS #8	0.0455505	0.01705	0.0334647	4.47e-12	0.111287	5.88813	7.3781
YS #9	0.0454882	0.0123351	0.00059604	0.37832	0.0317811	10.1406	16.3259		YS #9	0.0424127	0.0123126	0.00923522	0.276195	0.0763654	21.7687	28.9001
YS #10	0.0357047	0.0311592	0.0405606	0.169988	0.0539987	12.9491	20.3501		YS #10	0.124716	0.0346267	0.0308302	1.63609	0.309519	9.05657	14.465
YS #11	0.0476398	0.0284172	0.0804951	0.893534	0.0498283	20.7942	28.1462		YS #11	0.0454949	0.0310693	0.0475791	0.383199	0.0936792	10.5244	16.9373
YS #12	0.037341	0.0471991	0.0225125	0.566035	0.0496324	3.02217	-3.60013		YS #12	0.0471779	0.300923	0.184434	0.0171024	0.0855278	18.0618	25.8275
YS #13	0.0389234	0.016093	0.0105389	0.0110831	0.04696	13.6713	21.2434		YS #13	0.0440349	0.0394542	0.00036317	0.441929	0.071297	9.72633	15.6394
YS #14	0.0189798	0.032	0.430835	0.00032638	0.0146839	4.49531	2.93548		YS #14	0.04194	0.05	0.033105	0.518524	0.0590735	15.3918	23.1944
YS #15	0.0380639	0.0325678	0.076963	0.0420356	0.0249171	4.70063	3.67062		YS #15	0.0962276	0.477646	0.196457	0.00078635	0.0346649	12.7774	20.1304
YS #16	0.0128606	0.0156081	2.52597	0.0386331	0.0147405	3.06713	-3.35704		YS #16	0.0419876	0.0649057	0.11912	4.44e-12	0.0457557	4.25072	2.01462
YS #17	0.053235	0.0487843	0.142987	0.00901289	0.040098	16.9984	24.8287		YS #17	0.0727938	0.0783389	0.00945357	0.209496	0.0849932	8.18923	12.808
YS #18	0.0272057	0.0100799	0.00022492	0.160384	0.0219594	7.72564	11.8487		YS #18	0.162085	0.926713	0.233586	0.0180875	0.0272972	11.1239	17.8492
YS #19	0.02155	0.0128168	0.321745	0.824991	0.0167034	4.24114	1.97747		YS #19	0.0466729	0.0276112	0.011309	0.00039006	0.0756227	21.2407	28.496
YS #20	0.0932096	0.0669847	0.0594259	0.0290577	0.033599	10.6613	17.1501		YS #20	0.0786984	0.0422908	0.0503632	0.914967	0.103924	163.333	62.0722
Mean	0.0909518	0.101151	0.236787	0.370416	0.0719449	8.8946	11.397		Mean	0.068023	0.138993	0.0601185	0.479645	0.103136	32.3559	22.6865
Standard deviation	0.121475	0.156875	0.550124	0.751679	0.0649731	5.285	9.87857		Standard deviation	0.0453269	0.224523	0.0690984	0.672906	0.0708357	60.4853	17.2639
COV	133.56	155.089	232.328	202.928	90.3095	59.4181	86.6768		COV	66.6347	161.536	114.937	140.293	68.6822	186.937	76.098
Older subjects
Warm									Cold
Subject	K1	k2	k3	k4	vb	RSS	Rescaled AIC		Subject	K1	k2	k3	k4	vb	RSS	Rescaled AIC
OS #1	0.0188004	0.0159616	0.0396507	6.15422e-07	0.0329693	10.9912	17.6518		OS #1	0.0451251	0.0929352	0.0550234	4.70837e-10	0.0421048	10.9642	17.6113
OS #2	0.0839158	0.340479	0.267748	3.83102e-09	0.0231467	3.40898	-1.61769		OS #2	0.0513648	0.0325054	0.0113983	0.00998715	0.089923	21.2927	28.5362
OS #3	0.0280301	0.0323993	0.0523327	2.2289e-14	0.0730922	18.6843	26.3852		OS #3	0.09302	0.549771	0.292839	0.00673518	0.0470084	4.10723	1.44937
OS #4	0.0456325	0.0165727	0.0192393	1.12336e-06	0.0612109	3.26415	-2.33227		OS #4	0.0436622	0.0616471	0.0671192	2.73646e-05	0.0451032	56.5707	44.6197
OS #5	0.0216823	0.123069	0.294789	0.0202292	0.0241506	6.72751	9.57168		OS #5	0.0293294	0.0350169	1.10247	1.40978	0.0556863	10.3005	16.5834
OS #6	0.0535305	0.0603318	0.0820372	0.198102	0.0678232	26.9909	32.4395		OS #6	0.0609232	0.0326255	0.00379412	0.690337	0.156445	52.7147	43.4577
OS #7	0.0341057	0.156414	0.219377	4.7256e-14	0.0229489	2.36108	-7.66339		OS #7	0.0263029	0.0871237	0.120179	4.69886e-11	0.0282866	3.26762	-2.31479
Mean	0.0408139	0.106461	0.139311	0.0311904	0.0436203	10.3469	10.6335		Mean	0.0499611	0.127375	0.236117	0.30241	0.0663654	22.7454	21.4204
Standard deviation	0.0227367	0.11649	0.1171	0.0739862	0.0227405	9.32848	15.4217		Standard deviation	0.0224523	0.187995	0.394345	0.551367	0.044062	22.6011	18.5948
COV	55.7082	109.42	84.057	237.208	52.1329	90.1574	145.029		COV	44.9397	147.592	167.013	182.324	66.3931	99.3657	86.8086

## Sheet: Model3
Younger subjects
Warm									Cold
Subject	K1	k2	k3	k4	vb	RSS	Rescaled AIC		Subject	K1	k2	k3	k4	vb	RSS	Rescaled AIC
YS #1	0.0521994	0.139908	0.127288	0.0001861	0.0486629	5.16836	5.23199		YS #1	0.059172	0.00845972	0.234266	0.0453303	0.0985555	45.7385	41.1211
YS #2	0.0797118	0.0200093	1.4111	0.0323133	0.188542	11.1064	17.8234		YS #2	0.0518675	0.183583	0.250942	0.043685	0.112493	6.44335	8.86131
YS #3	0.0408084	0.110648	0.102705	5.05e-11	0.112432	7.64738	11.6812		YS #3	0.0273049	4.79e-06	0.05335	0.0512746	0.151606	5.22313	5.40551
YS #4	0.05467	0.0116066	0.00063845	0.0951913	0.0821659	6.36621	8.66306		YS #4	0.0800068	0.0169529	0.0147284	0.16423	0.134902	13.6299	21.1934
YS #5	0.0689228	0.306432	1.56688	0.0235482	0.16336	18.6435	26.3493		YS #5	0.0197718	0.00085585	0.143337	0.164265	0.0663271	12.4935	19.7604
YS #6	0.246526	0.0837823	0.196278	1.6e-10	0.255067	5.82133	7.1903		YS #6	0.0291017	0.0346105	0.0404459	3.99e-14	0.051074	6.86953	9.91552
YS #7	0.196216	0.329583	0.0970297	0.0142249	0.183633	16.618	24.4562		YS #7	0.214847	0.419944	0.0877443	5.86e-06	0.258867	242.107	68.5507
YS #8	0.277136	0.1889	0.0793797	0.00180924	0.180201	9.84038	15.8312		YS #8	0.0442546	0.0113028	0.0302189	0.0094661	0.112174	5.91709	7.45885
YS #9	0.0496025	0.0255931	0.0393933	0.00022042	0.00879115	5.69276	6.8227		YS #9	0.0424835	0.0128869	0.0358033	0.00942659	0.076149	21.7687	28.9001
YS #10	0.036552	0.0389516	0.166549	0.0222818	0.0530339	12.9982	20.4124		YS #10	0.112801	1.23e-05	0.0712123	0.0820246	0.320083	7.70934	11.814
YS #11	0.0678447	0.137397	0.10659	1.89e-12	0.036075	13.3425	20.8427		YS #11	0.0465181	0.0358502	0.018837	8.54e-06	0.0950205	10.2655	16.5273
YS #12	0.0349913	1.41e-10	0.515318	0.0490988	0.0507823	2.97396	-3.8648		YS #12	0.0375472	0.272716	0.394076	0.0216419	0.0925303	19.1943	26.8285
YS #13	0.0388348	0.0169601	0.0163229	0.00048961	0.0500315	13.6931	21.2696		YS #13	0.0386903	0.0005495	0.0719994	0.0976234	0.0740894	9.17274	14.6748
YS #14	0.0185694	0.0147	0.286401	4.61e-05	0.0147101	4.50663	2.9769		YS #14	0.0446321	0.051	0.00077681	0.491315	0.0555574	15.1358	22.9184
YS #15	0.0383319	0.0359227	0.128694	0.0101431	0.0244764	4.70945	3.70149		YS #15	0.0916356	0.480865	0.222552	0.00281083	0.0368588	12.8254	20.192
YS #16	0.0130007	1.83e-05	2.83833	0.00107972	0.0146508	3.06133	-3.38818		YS #16	0.0419875	0.0649041	0.119118	2.28e-14	0.0457558	4.25072	2.01462
YS #17	0.0487048	0.0132458	0.030296	0.00993632	0.0433217	17.8033	25.5902		YS #17	0.0708954	0.0696965	0.0247936	0.0926071	0.0869043	8.15811	12.7453
YS #18	0.0271519	0.00950079	0.00720956	0.015916	0.0215776	7.71766	11.8317		YS #18	0.209567	1.44543	0.292327	0.0180249	0.0216941	7.39546	11.1298
YS #19	0.0206529	0.00010676	0.0288025	0.0358648	0.0184966	4.14094	1.58392		YS #19	0.0463805	0.0256461	0.0118975	0.013655	0.075595	21.2511	28.504
YS #20	0.116017	0.152267	0.126164	0.00865239	0.0260738	5.73259	6.93747		YS #20	0.216579	0.696551	0.226809	0.0160395	0.0835713	137.069	59.1867
Mean	0.0763222	0.0817788	0.393569	0.0160501	0.0788042	8.87921	11.5971		Mean	0.0763022	0.191593	0.117262	0.0661718	0.10249	30.6309	21.8851
Standard deviation	0.075454	0.100032	0.722142	0.023439	0.0742376	5.0307	9.47541		Standard deviation	0.0632485	0.353286	0.113616	0.112536	0.07206	57.7195	17.2203
COV	98.8624	122.32	183.486	146.036	94.2051	56.6571	81.7048		COV	82.8921	184.394	96.891	170.066	70.3091	188.436	78.6851
Older subjects
Warm									Cold
Subject	K1	k2	k3	k4	vb	RSS	Rescaled AIC		Subject	K1	k2	k3	k4	vb	RSS	Rescaled AIC
OS #1	0.0185376	0.0127469	0.022594	5.23873e-05	0.0332365	11.0161	17.689		OS #1	0.049329	0.168277	0.211048	0.0237309	0.0399137	11.5317	18.4418
OS #2	0.0839205	0.340511	0.26776	2.80115e-09	0.0231471	3.40898	-1.61769		OS #2	0.0501	0.0274976	0.000767142	0.0138594	0.0923145	21.3486	28.5794
OS #3	0.0280028	0.0329285	0.0553561	5.97284e-05	0.073298	18.6867	26.3873		OS #3	0.0930117	0.54979	0.295232	0.00438445	0.0470063	4.10705	1.44865
OS #4	0.0460156	0.0158685	0.0383103	0.00863177	0.0614574	3.28566	-2.2242		OS #4	0.0441419	0.0621087	0.0656012	0.000235933	0.0408093	54.7619	44.0848
OS #5	0.0221794	0.230706	0.692186	0.00946155	0.0244381	6.84842	9.86486		OS #5	0.0326175	0.0482735	0.0629116	6.01757e-05	0.053326	9.61365	15.4475
OS #6	0.0758774	0.173593	0.0848605	0.00112301	0.0609484	13.4409	20.9636		OS #6	0.06056	0.0293343	0.0156509	0.0535118	0.157007	52.5176	43.396
OS #7	0.0341055	0.15641	0.219374	3.06171e-12	0.022949	2.36108	-7.66339		OS #7	0.0264114	0.0896094	0.123463	8.08948e-05	0.0282579	3.26836	-2.31108
Mean	0.0440913	0.137538	0.197206	0.00276121	0.0427821	8.43541	9.05708		Mean	0.0508816	0.13927	0.110668	0.0136948	0.0655193	22.4498	21.2982
Standard deviation	0.0261155	0.124401	0.237681	0.00431907	0.021666	6.16448	13.1533		Standard deviation	0.0217923	0.187371	0.107798	0.0196859	0.0451554	22.1273	18.5038
COV	59.2304	90.4488	120.524	156.42	50.6428	73.0786	145.227		COV	42.8295	134.538	97.4065	143.747	68.9193	98.5635	86.8799

## Sheet: Model4
Younger subjects
Warm									Cold
Subject	K1	k2	k3	vb	k2/K1	RSS	Rescaled AIC		Subject	K1	k2	k3	vb	k2/K1	RSS	Rescaled AIC
YS #1	0.0521782	0.138263	0.124944	0.0475133	2.64981	5.16356	5.1967		YS #1	0.0640885	0.0398296	8.05e-11	0.0956295	0.621478	46.1339	41.2428
YS #2	0.126938	0.187396	0.101869	0.153082	1.47628	4.94235	4.47599		YS #2	0.0451468	0.0888455	0.0264977	0.115777	1.96792	6.41222	8.76161
YS #3	0.0408089	0.110653	0.102708	0.112432	2.71148	7.64738	11.6612		YS #3	0.029448	0.0196317	2.37e-14	0.149919	0.666655	5.4503	6.08627
YS #4	0.0540206	0.0118708	9.12e-14	0.0810999	0.219746	6.39418	8.71524		YS #4	0.0824649	0.0280743	5.18e-11	0.131271	0.340439	13.9751	21.5851
YS #5	0.106397	0.249837	0.146	0.137391	2.34816	13.9061	21.5037		YS #5	0.0230158	0.0810938	4.45e-07	0.0648668	3.5234	13.0807	20.4964
YS #6	0.246497	0.0836964	0.196154	0.255082	0.339543	5.82133	7.1703		YS #6	0.0291021	0.0346145	0.0404538	0.0510736	1.18941	6.86953	9.89552
YS #7	0.18123	0.271122	0.0652913	0.189847	1.49601	17.338	25.1343		YS #7	0.204006	0.381538	0.0843931	0.262244	1.87023	242.148	68.5335
YS #8	0.205523	0.0863743	0.0393684	0.155617	0.420267	20.8503	28.1706		YS #8	0.0452245	0.0161733	0.0298429	0.111157	0.357623	5.88204	7.34106
YS #9	0.0497062	0.0258086	0.0390098	0.00879199	0.519223	5.69283	6.80289		YS #9	0.0423079	0.0124047	0.00883149	0.0763526	0.293202	21.7702	28.8813
YS #10	0.0354896	0.0282771	0.00845715	0.0546588	0.796771	12.9376	20.3154		YS #10	0.125702	0.0341639	3e-13	0.309772	0.271786	8.95007	14.2503
YS #11	0.0678435	0.137387	0.106585	0.0360757	2.02506	13.3425	20.8227		YS #11	0.0466128	0.0371555	0.0211349	0.0922987	0.797108	10.1719	16.3566
YS #12	0.0370194	0.0452	9.46e-13	0.0494499	1.22098	3.02599	-3.59933		YS #12	0.0413816	0.192295	0.114967	0.088697	4.64687	18.3042	26.0269
YS #13	0.0569704	0.168479	0.18937	0.0378103	2.95732	10.519	16.9089		YS #13	0.044076	0.0394718	3.04e-14	0.0710461	0.895539	9.72605	15.6189
YS #14	0.0195645	0.0524	0.485197	0.0143164	2.67832	4.49093	2.89944		YS #14	0.0501169	0.0828	0.0283494	0.0522444	1.65214	12.7235	20.0408
YS #15	0.0378726	0.027308	0.0384168	0.0253134	0.721049	4.65887	3.50374		YS #15	0.0958918	0.473152	0.193581	0.0348108	4.93423	12.7824	20.1168
YS #16	0.0141357	0.0327	0.295657	0.0140664	2.3133	3.01914	-3.6366		YS #16	0.0419877	0.0649068	0.119122	0.0457557	1.54585	4.25072	1.99462
YS #17	0.0480506	0.0119659	0.00749324	0.0423931	0.249026	17.6443	25.4225		YS #17	0.0726214	0.0759502	0.00045263	0.0854388	1.04584	8.18457	12.7786
YS #18	0.0275941	0.0131188	0.0193525	0.0212073	0.475422	7.75707	11.8956		YS #18	0.114309	0.461029	0.138752	0.033952	4.03318	22.5223	29.4403
YS #19	0.0214448	0.00924436	0.00149705	0.0167773	0.431076	4.24527	1.97351		YS #19	0.0464698	0.0271669	0.00916815	0.0752452	0.584615	21.2214	28.461
YS #20	0.102811	0.0921488	0.0642192	0.031068	0.896296	7.32132	10.9439		YS #20	0.215702	0.628721	0.154908	0.0833386	2.91477	140.164	59.5342
Mean	0.0766047	0.0891625	0.101579	0.0741997	1.34726	8.8359	11.314		Mean	0.0729837	0.140951	0.0485227	0.101545	1.70761	31.5362	22.8721
Standard deviation	0.0658087	0.080208	0.119967	0.0695013	0.970806	5.34754	9.66491		Standard deviation	0.0544043	0.186016	0.0619017	0.0704468	1.50104	57.808	17.0256
COV	85.9069	89.9571	118.102	93.668	72.058	60.5206	85.424		COV	74.5431	131.973	127.573	69.3752	87.9029	183.307	74.438
Older subjects
Warm									Cold
Subject	K1	k2	k3	vb	k2/K1	RSS	Rescaled AIC		Subject	K1	k2	k3	vb	k2/K1	RSS	Rescaled AIC
OS #1	0.0197531	0.0297831	0.0908504	0.0326715	1.50777	10.9651	17.5926		OS #1	0.0451251	0.0929358	0.0550238	0.0421047	2.05951	10.9642	17.5913
OS #2	0.0507781	0.045216	0.103197	0.0365012	0.890463	5.60925	6.55945		OS #2	0.0514536	0.0326134	0.0107161	0.0899064	0.633841	21.2975	28.5199
OS #3	0.0281181	0.0332838	0.0545639	0.0730865	1.18371	18.6846	26.3655		OS #3	0.0802173	0.364181	0.222357	0.0515727	4.53993	4.23418	1.93043
OS #4	0.0456907	0.0166647	0.0192144	0.0607638	0.364728	3.26149	-2.3657		OS #4	0.0497575	0.101624	0.0962171	0.0381599	2.04239	48.3999	42.0321
OS #5	0.0179174	0.0209145	0.0469005	0.0260602	1.16727	6.97429	10.1447		OS #5	0.0339195	0.0609528	0.0799563	0.0522605	1.79698	9.58437	15.3773
OS #6	0.103263	0.34611	0.119434	0.0526002	3.35174	10.7852	17.3203		OS #6	0.0616744	0.0350509	0.00507222	0.156086	0.568322	52.8373	43.4759
OS #7	0.0341054	0.156408	0.219373	0.022949	4.58602	2.36108	-7.68339		OS #7	0.0219362	0.034028	0.0603835	0.032771	1.55123	3.65887	-0.473297
Mean	0.0428037	0.0926258	0.0933618	0.0435189	1.86453	8.37729	9.70477		Mean	0.0491548	0.103055	0.0756751	0.066123	1.8846	21.5681	21.2077
Standard deviation	0.029352	0.12176	0.0656041	0.018925	1.5217	5.63815	11.9438		Standard deviation	0.0187815	0.118614	0.0728247	0.0438445	1.32426	20.7165	17.6623
COV	68.5735	131.454	70.2686	43.4869	81.6132	67.3028	123.071		COV	38.2089	115.097	96.2333	66.3074	70.2677	96.0518	83.2828

## Sheet: Model5
Younger subjects
Warm										Cold
Subject	K1	k2	k3	k4	k5	vb	RSS	Rescaled AIC		Subject	K1	k2	k3	k4	k5	vb	RSS	Rescaled AIC
YS #1	0.0422572	0.0463648	0.0188462	0.16	5.29543	0.0537554	6.20129	8.27103		YS #1	0.0585213	2.68e-14	0.105418	0.0361408	2.22e-14	0.0987741	45.5012	41.0755
YS #2	0.124547	0.174457	0.00913438	0.0889199	8.57e-06	0.15565	5.00442	4.74142		YS #2	0.047301	0.112684	0.0803	0.0520931	0.0126663	0.114704	6.38641	8.75521
YS #3	0.0408084	0.110648	3.86e-09	0.103	2.67e-10	0.112432	7.64738	11.7212		YS #3	0.0273517	5.7e-06	0.0678881	0.580431	0.864758	0.151363	5.23182	5.47288
YS #4	0.0517126	7.25e-12	0.0437685	0.0320536	2.23e-14	0.0831028	6.37918	8.73657		YS #4	0.0827924	0.0286744	9.42e-05	0.0152473	0.869835	0.131347	13.9103	21.5687
YS #5	0.107232	0.258017	8.7e-08	0.15296	0.00225785	0.137053	13.8993	21.5556		YS #5	0.0247085	0.149705	0.00018317	0.519746	0.742988	0.0643581	13.1031	20.5846
YS #6	0.246448	0.0835637	2.85e-06	0.196	5.76e-09	0.255153	5.82133	7.23031		YS #6	0.0273776	5.98e-10	0.111236	0.172428	3.75e-14	0.0519466	6.84991	9.90845
YS #7	0.196193	0.329608	6.11e-11	0.0928548	0.0184135	0.183607	16.6198	24.498		YS #7	0.138904	0.198925	0.007655	0.0746	0.0198822	0.284553	259.78	69.7504
YS #8	0.171212	0.0463938	0.00047649	0.0094499	0.0230627	0.233129	26.9134	32.4321		YS #8	0.0455699	0.0177153	0.00582	0.034379	0.00321435	0.111039	5.89008	7.42356
YS #9	0.0493902	0.0236932	0.0565199	0.105757	0.00035805	0.0089621	5.69392	6.86604		YS #9	0.040506	0.00999796	0.01	0.0103875	0.01	0.100146	26.1126	31.9349
YS #10	0.0341029	2.02e-07	0.106158	0.119711	6.37e-10	0.0547685	12.8134	20.2166		YS #10	0.113103	8.81e-05	0.0768706	0.0238792	3.18478	0.319988	7.70104	11.8362
YS #11	0.0678438	0.137389	7.81e-06	0.106578	3.76e-13	0.0360756	13.3425	20.8827		YS #11	0.0475448	0.0409028	0.0159443	0.0186252	0.00010103	0.0924681	10.1238	16.3387
YS #12	0.0352122	0.000161	0.148	0.0971	9.19e-06	0.050746	2.93731	-4.02892		YS #12	0.0257457	0.0325798	0.00648609	0.00384072	0.0941064	0.0977529	21.0748	28.4069
YS #13	0.0540264	0.149628	0.0148263	0.193642	0.00711947	0.0396258	10.6076	17.107		YS #13	0.0385201	1.34e-07	0.084136	0.00560454	0.557011	0.074473	9.1777	14.7237
YS #14	0.0177247	0.000824	0.00327297	7.73089	0.00921018	0.015217	4.53243	3.11085		YS #14	0.00999511	0.01	0.00998812	0.00998876	0.01	0.100033	242.092	68.5897
YS #15	0.036926	5.12e-05	0.119886	0.254995	0.00647947	0.0262353	4.59686	3.3432		YS #15	0.0958572	0.472705	1.89e-05	0.19494	0.0006414	0.0348027	12.7762	20.1687
YS #16	0.0135802	0.0425	0.0224568	0.72994	3.68e-05	0.0145837	3.05209	-3.39795		YS #16	0.0419876	0.0648926	4.01e-06	0.119082	4.91e-09	0.045756	4.25072	2.05463
YS #17	0.0505403	0.028753	0.0108311	0.0884802	0.0119959	0.0414828	17.1725	25.0364		YS #17	0.0730661	0.0794654	0.00033347	0.0117233	0.24039	0.085322	8.19305	12.8556
YS #18	0.0264989	0.00324171	0.0417592	0.12248	0.109052	0.0215622	7.70481	11.8443		YS #18	0.182127	1.13027	0.00054347	0.258671	0.0207415	0.0252261	9.20503	14.7726
YS #19	0.0208035	7.64e-06	0.0377271	0.361103	1.26277	0.0171684	4.1135	1.5145		YS #19	0.046853	0.0289067	5.56e-05	0.0217671	0.0664584	0.0752576	21.2095	28.5118
YS #20	0.118195	0.169854	0.0429033	0.113568	0.0103247	0.0253362	5.55267	6.45258		YS #20	0.0914982	0.0986762	0.00621208	0.105053	0.0718728	0.101262	155.511	61.3045
Mean	0.0752627	0.0802586	0.0338116	0.542983	0.337826	0.0782823	9.03028	11.4067		Mean	0.0629665	0.12381	0.0294589	0.113431	0.338472	0.108029	44.204	24.8019
Standard deviation	0.0649995	0.0956062	0.0435219	1.69882	1.20015	0.0756828	6.10504	10.0408		Standard deviation	0.0433273	0.260994	0.0402632	0.165807	0.736124	0.0736394	78.1155	20.4159
COV	86.3634	119.123	128.719	312.867	355.256	96.6794	67.6063	88.0256		COV	68.8101	210.802	136.676	146.175	217.484	68.1666	176.716	82.3158
Older subjects
Warm										Cold
Subject	K1	k2	k3	k4	k5	vb	RSS	Rescaled AIC		Subject	K1	k2	k3	k4	k5	vb	RSS	Rescaled AIC
OS #1	0.0191782	0.0292298	0.0869402	0.498704	0.0243558	0.0329907	11.0118	17.7026		OS #1	0.0451184	0.0930104	5.75588e-05	0.0553322	0.000508394	0.042132	10.9674	17.636
OS #2	0.0583844	0.139661	0.142394	0.463049	0.00436364	0.0357467	5.20092	5.35538		OS #2	0.050537	0.028914	0.000224767	0.00402855	0.0423422	0.0904219	21.3102	28.5698
OS #3	0.027749	0.0301752	0.00209877	0.046216	1.23453e-06	0.0735287	18.6874	26.408		OS #3	0.0919439	0.550772	0.0545431	0.26123	3.58021e-05	0.0474862	4.05214	1.2471
OS #4	0.0457716	0.0171717	0.00270343	0.0191636	1.93861e-07	0.0605547	3.26095	-2.32841		OS #4	0.0419421	0.0501457	0.010316	0.0481884	0.00392792	0.0484342	62.1191	46.1798
OS #5	0.0219195	0.132456	0.00507809	0.310761	0.0216323	0.0241121	6.72256	9.57956		OS #5	0.0293905	0.0211194	0.00928498	0.00167205	0.781719	0.055599	10.2339	16.4967
OS #6	0.127287	0.616243	0.0813506	0.177515	0.011488	0.0475942	7.13004	10.5482		OS #6	0.0611526	0.0328205	0.0384625	0.0110319	0.0935277	0.154679	52.7151	43.4778
OS #7	0.0341056	0.156412	5.41682e-08	0.219376	2.22335e-14	0.022949	2.36108	-7.64339		OS #7	0.0263029	0.0871238	9.05046e-13	0.120179	2.42114e-12	0.0282866	3.26762	-2.29479
Mean	0.0477707	0.160193	0.045795	0.247826	0.00883446	0.0424966	7.76783	8.51741		Mean	0.0494839	0.123415	0.016127	0.071666	0.131723	0.0667199	23.5236	21.6161
Standard deviation	0.0376671	0.209642	0.0574597	0.187931	0.0105344	0.0190223	5.58859	11.5361		Standard deviation	0.0222004	0.190546	0.0217042	0.0933241	0.288728	0.0432209	24.0498	18.9664
COV	78.8498	130.868	125.472	75.8316	119.242	44.762	71.9454	135.442		COV	44.8639	154.394	134.583	130.221	219.193	64.7796	102.237	87.742

## Sheet: Model6
Younger subjects
Warm									Cold
Subject	K1	k2	k3	k4	vb	RSS	Rescaled AIC		Subject	K1	k2	k3	k4	vb	RSS	Rescaled AIC
YS #1	0.0517491	0.134758	0.00097185	0.122721	0.0482877	5.16384	5.23761		YS #1	0.0585213	9.43e-11	0.105418	0.0361408	0.0987741	45.5012	41.0555
YS #2	0.124439	0.176172	0.0015253	0.0967686	0.156659	4.98447	4.6557		YS #2	0.0457158	0.0930062	0.0237946	0.0163296	0.115768	6.40172	8.77463
YS #3	0.0408097	0.110656	2.57e-06	0.103	0.112432	7.64738	11.7012		YS #3	0.0273048	7.66e-12	0.0523038	2.22e-14	0.151608	5.22312	5.42548
YS #4	0.0517126	3e-14	0.0437683	0.0320529	0.0831028	6.37918	8.71657		YS #4	0.0809351	0.0100479	0.0685706	0.0137878	0.137821	14.0681	21.7343
YS #5	0.106949	0.256	0.0133551	0.138299	0.137136	13.9022	21.539		YS #5	0.0198344	0.00124095	0.153637	6.55e-05	0.0663089	12.4947	19.782
YS #6	0.246298	0.0830982	7.24e-05	0.195	0.255323	5.82135	7.21035		YS #6	0.0273774	2.92e-12	0.111232	0.17242	0.0519466	6.84991	9.88845
YS #7	0.195002	0.328018	0.0448414	0.0558197	0.183659	16.7175	24.5744		YS #7	0.210173	0.402687	5.64e-06	0.0858812	0.26004	242.049	68.5668
YS #8	0.252938	0.154812	0.0290213	0.0579652	0.199357	12.3381	19.5744		YS #8	0.0452332	0.0162119	0.00013506	0.0298	0.111198	5.882	7.38097
YS #9	0.0489668	0.0213315	0.0109404	0.0148124	0.00929433	5.69995	6.86346		YS #9	0.0421539	0.0102165	0.0246989	0.00807017	0.0764569	21.77	28.9211
YS #10	0.0341778	0.00831	0.0798843	0.0533126	0.0548727	12.852	20.2461		YS #10	0.112886	2.22e-14	0.0766164	2.37e-14	0.319926	7.71439	11.8448
YS #11	0.0678437	0.137388	9.82e-06	0.106575	0.0360757	13.3425	20.8627		YS #11	0.0465766	0.0347595	0.0109732	0.00895999	0.0930815	10.253	16.5273
YS #12	0.0352735	1.64e-11	0.153	0.109	0.0504602	2.93642	-4.05388		YS #12	0.030908	0.0782486	0.00695477	0.0524578	0.0934105	19.1873	26.8424
YS #13	0.0551312	0.172772	0.025358	0.193893	0.0372442	10.564	17.0191		YS #13	0.0385703	7.6e-14	0.0838326	2.27e-14	0.0741032	9.17453	14.698
YS #14	0.0178776	0.0176	0.00041548	1.44905	0.0155394	4.53296	3.09277		YS #14	0.0474837	0.033	0.173498	0.0932472	0.053088	12.5665	19.8764
YS #15	0.0366273	2.04e-05	0.109613	0.214153	0.0255796	4.58268	3.27232		YS #15	0.0958896	0.473133	3.04e-09	0.193579	0.0348117	12.7824	20.1568
YS #16	0.0134391	0.0196	0.0755053	1.29296	0.0144116	3.05276	-3.41434		YS #16	0.0403947	0.00123428	0.244177	0.531431	0.0462454	4.22937	1.95173
YS #17	0.0496333	0.0247053	0.0101128	0.0741576	0.0411214	17.2804	25.1195		YS #17	0.06816	0.0742789	0.00084435	0.00026281	0.0818648	8.18653	12.8225
YS #18	0.0265847	0.00166137	0.043462	0.0625766	0.0226554	7.73746	11.8939		YS #18	0.0929436	0.289685	0.00116374	0.107758	0.0385203	28.8456	33.5533
YS #19	0.0207822	3.66e-14	0.0333125	4.45e-13	0.0171808	4.11147	1.48636		YS #19	0.0476056	0.031515	0.00266715	0.0166159	0.0754267	21.2328	28.5098
YS #20	0.113518	0.137834	0.0317224	0.0809177	0.0270588	5.97249	7.63224		YS #20	0.253915	0.969142	0.113796	0.188863	0.0797333	136.391	59.125
Mean	0.0794876	0.0892166	0.0353352	0.222647	0.0763725	8.28095	10.6615		Mean	0.0716291	0.125922	0.0627159	0.0777849	0.103007	31.5401	22.8719
Standard deviation	0.072918	0.0961343	0.0412294	0.397725	0.0725124	4.56469	9.04617		Standard deviation	0.0606089	0.242367	0.0698822	0.125192	0.0716323	57.422	17.225
COV	91.735	107.754	116.681	178.635	94.9456	55.1229	84.8492		COV	84.6148	192.474	111.427	160.946	69.5414	182.06	75.311
Older subjects
Warm									Cold
Subject	K1	k2	k3	k4	vb	RSS	Rescaled AIC		Subject	K1	k2	k3	k4	vb	RSS	Rescaled AIC
OS #1	0.0199654	0.0399679	0.0579352	0.223751	0.0328417	10.9772	17.6307		OS #1	0.0455516	0.1045	0.0558438	0.0646329	0.0419438	11.1248	17.8506
OS #2	0.0464773	0.0316967	0.00371915	0.112839	0.0445456	6.34414	8.6059		OS #2	0.051845	0.0346873	0.0106986	0.00830633	0.0897676	21.2968	28.5394
OS #3	0.0276343	0.0282922	0.000180643	0.0420836	0.0735261	18.6914	26.3915		OS #3	0.0916136	0.549208	0.0554748	0.262148	0.047642	4.0517	1.22534
OS #4	0.0457157	0.0168141	0.000662948	0.0191994	0.0607489	3.26131	-2.34664		OS #4	0.0488157	0.0967187	0.0150544	0.0848095	0.0370751	48.9846	42.2497
OS #5	0.0170757	0.0123456	0.00699375	0.0148424	0.0293533	7.23802	10.7756		OS #5	0.0341759	0.0750541	0.0824302	0.172624	0.052375	9.5576	15.3513
OS #6	0.0722931	0.161685	0.0368371	0.0628428	0.0606635	15.0211	22.7932		OS #6	0.0583397	0.0169117	0.0638529	0.0133271	0.15873	52.1715	43.2872
OS #7	0.0341008	0.15631	2.28122e-06	0.219294	0.0229504	2.36108	-7.66338		OS #7	0.0263029	0.0871244	5.70564e-12	0.12018	0.0282865	3.26762	-2.31479
Mean	0.0376089	0.0638731	0.0151902	0.0992646	0.0463756	9.12776	10.8838		Mean	0.0509492	0.137743	0.0404792	0.103718	0.0651172	21.4935	20.8841
Standard deviation	0.019114	0.0656432	0.0229546	0.0896494	0.0190302	6.07096	12.5969		Standard deviation	0.0209423	0.184303	0.0314617	0.0906256	0.0456777	20.7498	18.1726
COV	50.8231	102.771	151.115	90.3135	41.035	66.5109	115.739		COV	41.1043	133.801	77.723	87.3769	70.1468	96.5396	87.0165

## Sheet: Model7
Younger subjects
Warm									Cold
Subject	K1	k2	k3	vb	k2/K1	RSS	Rescaled AIC		Subject	K1	k2	k3	vb	k2/K1	RSS	Rescaled AIC
YS #1	0.0473926	0.35089	0.412498	0.0491753	7.4039	5.0916	4.96569		YS #1	0.0585213	0.105418	0.0361414	0.0987741	1.80136	45.5012	41.0155
YS #2	0.115317	0.429706	0.282918	0.156216	3.7263	4.76974	3.89088		YS #2	0.0395638	0.195154	0.0869886	0.11885	4.93266	6.61378	9.27103
YS #3	0.0372484	0.279896	0.32203	0.113809	7.51433	7.55427	11.4595		YS #3	0.0273048	0.0523038	2.46e-14	0.151608	1.91556	5.22312	5.38548
YS #4	0.0517127	0.0437713	0.0320681	0.0831026	0.846432	6.37918	8.67657		YS #4	0.0766988	0.0768205	0.0253588	0.136964	1.00159	13.2845	20.751
YS #5	0.0917479	0.508541	0.380665	0.141056	5.54281	13.6196	21.161		YS #5	0.0197463	0.154225	0.00031507	0.0663381	7.81032	12.4925	19.7392
YS #6	0.236985	0.311134	0.831224	0.255498	1.31288	5.77442	7.03712		YS #6	0.0273777	0.111238	0.172435	0.0519465	4.0631	6.84991	9.84845
YS #7	0.150745	0.493993	0.155572	0.201375	3.27701	17.4668	25.2561		YS #7	0.168258	0.678539	0.194896	0.267531	4.03272	239.672	68.3643
YS #8	0.389854	0.869099	0.244501	0.101878	2.22929	4.42941	2.67241		YS #8	0.044574	0.0869328	0.24608	0.111652	1.9503	5.81966	7.16559
YS #9	0.0463709	0.0617262	0.0210424	0.0106336	1.33114	5.80645	7.12817		YS #9	0.0416367	0.0735506	0.203314	0.0765444	1.76649	21.7854	28.8927
YS #10	0.0340841	0.109	0.139829	0.0545007	3.19797	12.8218	20.1675		YS #10	0.112886	0.0766164	2.88e-13	0.319926	0.678704	7.71439	11.8048
YS #11	0.0603909	0.313317	0.304	0.0385142	5.18816	12.6339	19.9244		YS #11	0.0446873	0.121831	0.121554	0.0935095	2.72631	10.4072	16.7331
YS #12	0.0352732	0.153	0.109	0.0504601	4.33756	2.93642	-4.09388		YS #12	0.020567	0.0465275	0.0127637	0.100725	2.26224	23.9498	30.4518
YS #13	0.0388007	0.0962463	0.204319	0.0461132	2.48053	13.448	20.9523		YS #13	0.0385703	0.0838326	2.73e-14	0.0741032	2.1735	9.17453	14.658
YS #14	0.0176907	0.0122	1.12609	0.0157543	0.689629	4.53902	3.07476		YS #14	0.0388539	0.125	0.0373307	0.0645485	3.21718	15.6417	23.4396
YS #15	0.0351967	0.0729	0.103866	0.0270737	2.07121	4.78424	3.94084		YS #15	0.0768716	0.851133	0.483653	0.0398663	11.0721	13.1266	20.5541
YS #16	0.0147053	0.338	2.06163	0.0136044	22.9849	3.0333	-3.55963		YS #16	0.0397815	0.215107	0.472091	0.0465463	5.40722	4.20557	1.81885
YS #17	0.0458217	0.0447373	0.0561421	0.0435108	0.976335	18.1303	25.8698		YS #17	0.0632452	0.160207	0.0204803	0.0893337	2.5331	8.96979	14.2865
YS #18	0.0261582	0.0342955	0.00108004	0.021979	1.31108	7.70442	11.7835		YS #18	0.123471	1.36004	0.388256	0.0308555	11.015	21.2549	28.487
YS #19	0.0214835	0.0885	0.337484	0.0175232	4.11943	4.4306	2.67682		YS #19	0.0420731	0.0635852	0.0160469	0.0768397	1.51131	21.9155	28.9907
YS #20	0.0994809	0.2849	0.245506	0.0314337	2.86387	7.63972	11.6447		YS #20	0.208174	1.42756	0.377243	0.0819598	6.85754	141.054	59.6384
Mean	0.079823	0.244793	0.368574	0.0736605	4.17024	8.14966	10.2314		Mean	0.0656431	0.303281	0.144747	0.104921	3.93642	31.7328	23.0648
Standard deviation	0.0906353	0.217976	0.482885	0.0681896	4.87215	4.74396	9.15904		Standard deviation	0.0505821	0.426821	0.166535	0.0720616	3.07803	57.3546	17.1435
COV	113.545	89.0451	131.015	92.5728	116.831	58.2105	89.5188		COV	77.0563	140.735	115.052	68.6817	78.1936	180.742	74.3275
Older subjects
Warm									Cold
Subject	K1	k2	k3	vb	k2/K1	RSS	Rescaled AIC		Subject	K1	k2	k3	vb	k2/K1	RSS	Rescaled AIC
OS #1	0.0192395	0.162978	0.619537	0.0331113	8.47098	10.9833	17.6199		OS #1	0.0400974	0.210311	0.161637	0.0441408	5.24499	11.2237	17.9762
OS #2	0.0416677	0.0400289	0.137745	0.0465746	0.960669	7.81289	12.0136		OS #2	0.047524	0.0925553	0.0670194	0.0915691	1.94755	21.6673	28.8032
OS #3	0.0268717	0.117065	0.231993	0.073824	4.35643	18.5186	26.2186		OS #3	0.0705135	0.792289	0.604055	0.0532485	11.236	4.32965	2.29746
OS #4	0.0437077	0.0578312	0.0844015	0.061909	1.32313	3.22811	-2.53506		OS #4	0.0334755	0.0568999	0.0389906	0.0500127	1.69975	84.9084	51.2838
OS #5	0.0190513	0.216215	0.595341	0.0253211	11.3491	6.87369	9.9055		OS #5	0.0310429	0.16324	0.268898	0.0538224	5.25853	9.70513	15.5834
OS #6	0.0413469	0.0771623	0.0162758	0.0787869	1.86622	37.6671	37.9054		OS #6	0.0561252	0.0870852	0.0324612	0.159606	1.55163	51.7513	43.1341
OS #7	0.0316242	0.438745	0.750433	0.0235034	13.8737	2.33202	-7.88721		OS #7	0.0242112	0.242017	0.413055	0.0292204	9.99606	3.22203	-2.56609
Mean	0.0319299	0.158575	0.347961	0.0490043	6.02861	12.488	13.3201		Mean	0.0432842	0.234914	0.226588	0.0688028	5.27636	26.6868	22.3589
Standard deviation	0.0106051	0.138077	0.298343	0.0228737	5.22439	12.3483	15.8314		Standard deviation	0.0160431	0.255039	0.216641	0.044268	3.99042	30.608	19.9943
COV	33.2136	87.0733	85.7404	46.6769	86.66	98.8817	118.853		COV	37.0646	108.567	95.6101	64.3403	75.6284	114.694	89.4242

## Sheet: Model8
Younger subjects
Warm									Cold
Subject	K1	k2	k3	k4	vb	RSS	Rescaled AIC		Subject	K1	k2	k3	k4	vb	RSS	Rescaled AIC
YS #1	0.0432973	1.3189	0.150368	0.216929	0.0500106	5.37751	5.88496		YS #1	0.05624	0.15243	0.05304	0.13328	0.09917	45.4607	41.0209
YS #2	0.0335238	0.160163	0.827709	0.474931	0.16294	5.38005	5.89275		YS #2	0.02085	0.00974	0.00207	0.00982	0.10546	52.9318	43.5253
YS #3	0.0297118	0.0239618	0.00729209	1.11618	0.119525	9.31246	14.9236		YS #3	0.02142	0.05355	0.06044	0.236	0.15432	5.17216	5.24409
YS #4	0.0475464	0.210385	0.0502763	0.044716	0.0842859	6.35554	8.63546		YS #4	0.07938	0.11703	0.00975	0.05702	0.14201	14.7369	22.4787
YS #5	0.0832786	1.45955	0.262495	0.31055	0.141331	13.5841	21.1381		YS #5	0.01998	0.15326	0.01042	0.24132	0.06565	12.7994	20.1586
YS #6	0.20497	0.727666	0.0006529	0.00762814	0.282684	6.24275	8.34071		YS #6	0.02019	0.21808	0.10936	0.21369	0.05335	6.86378	9.90174
YS #7	0.0976625	0.0715597	0.0453747	1.10951	0.258771	43.0681	40.1309		YS #7	0.0818442	0.79935	0.01	0.0466353	0.31264	305.359	72.3712
YS #8	0.189065	0.339327	0.237349	0.212262	0.221801	18.7883	26.4766		YS #8	0.039683	0.344933	0.051037	0.0627148	0.111776	5.79843	7.12542
YS #9	0.0470474	0.0211601	0.0259517	0.835768	0.00946568	5.73307	6.93883		YS #9	0.0399097	0.0139642	0.0149763	0.288855	0.0757804	21.812	28.9328
YS #10	0.0329767	0.0298	0.0285742	0.670997	0.0566299	12.9078	20.2974		YS #10	0.101218	0.0992108	0.124211	0.166412	0.328725	7.19443	10.6762
YS #11	0.0405093	0.0213138	0.0174	0.376	0.0513934	25.0254	31.195		YS #11	0.0353705	0.00916751	0.015662	0.140901	0.100583	42.444	39.8907
YS #12	0.0291401	0.206	0.0954	0.254	0.0505568	2.88262	-4.37826		YS #12	0.0112977	0.0102598	0.0126585	0.0147271	0.0992654	47.659	41.7981
YS #13	0.0361802	0.282685	0.00569329	0.0192966	0.0535507	14.8455	22.5996		YS #13	0.033978	0.0484109	0.0022718	0.0628478	0.0836895	18.1704	25.9261
YS #14	0.0170811	0.016	0.00260507	0.0195978	0.0156334	4.57729	3.23294		YS #14	0.0410043	0.0482	0.00848123	1.97132	0.0699543	17.0602	24.8884
YS #15	0.032169	0.287	0.0363363	0.0647141	0.0274028	4.73867	3.80329		YS #15	0.0345935	0.0144095	0.00055398	0.721813	0.084681	37.803	37.9846
YS #16	0.0185556	0.0165	0.00531836	0.00117336	0.0172077	3.53098	-1.03893		YS #16	0.036647	1.31174	0.0809479	0.119543	0.0481099	4.28657	2.15287
YS #17	0.0405097	0.00477308	0.0154604	0.0969015	0.048017	22.3218	29.3131		YS #17	0.0612777	0.0921914	0.00655001	0.277714	0.0889775	9.081	14.5093
YS #18	0.0239857	0.0218033	0.0169192	0.119901	0.0208872	7.90829	12.2334		YS #18	0.0319287	0.0690159	0.0143596	0.0245425	0.0547132	133.294	58.727
YS #19	0.0193328	0.0252	0.0123392	0.102328	0.0177804	4.0795	1.33789		YS #19	0.033542	0.0532093	0.014744	0.0340746	0.0900383	36.4294	37.3754
YS #20	0.0594564	0.0488933	0.00097921	0.0309931	0.0622154	51.4151	43.0468		YS #20	0.0563106	0.0521641	0.092771	0.352054	0.100459	154.074	61.1117
Mean	0.0563	0.26464	0.0922232	0.304219	0.0876044	13.4037	15.0002		Mean	0.04283	0.18352	0.03472	0.25876	0.11347	48.9215	30.29
Standard deviation	0.0522524	0.423025	0.189244	0.358119	0.0835321	13.2871	13.6638		Standard deviation	0.0234026	0.320353	0.0390658	0.43571	0.0757764	72.6635	19.6985
COV	92.8107	159.849	205.202	117.717	95.3515	99.1301	91.0909		COV	54.6369	174.564	112.532	168.381	66.7822	148.531	65.0329
Older subjects
Warm									Cold
Subject	K1	k2	k3	k4	vb	RSS	Rescaled AIC		Subject	K1	k2	k3	k4	vb	RSS	Rescaled AIC
OS #1	0.0167757	0.00800756	0.0143828	0.48819	0.034302	11.1122	17.832		OS #1	0.0329691	0.0546722	0.054932	0.490517	0.0476236	14.5349	22.2516
OS #2	0.0438918	0.00858786	0.0526833	5.12582	0.0526184	8.01206	12.4479		OS #2	0.0389603	0.0132639	0.0266664	0.644154	0.0959892	27.2107	32.573
OS #3	0.0255816	0.0158321	0.0020144	0.715713	0.074469	18.867	26.5454		OS #3	0.0491084	2.25023	0.107702	0.152273	0.0630525	5.27831	5.57851
OS #4	0.0421599	0.0142112	0.0167082	0.302484	0.0615968	3.32342	-2.03609		OS #4	0.0378154	1.15571	0.132775	0.191796	0.0369958	45.393	40.9963
OS #5	0.0159838	0.0409986	0.000883067	0.0304331	0.0279525	7.39185	11.1218		OS #5	0.0285701	1.34192	0.0352819	0.0787971	0.0551961	9.83259	15.8182
OS #6	0.0256273	0.0069447	0.00109231	0.0108748	0.0937484	91.7765	52.5841		OS #6	0.0421802	0.00960583	0.0155078	0.069567	0.119984	150.376	60.7118
OS #7	0.0231574	0.0081007	0.00627389	2.97562	0.0292662	3.99628	0.998617		OS #7	0.019892	0.015744	0.00475987	0.810433	0.0356786	4.30806	2.23517
Mean	0.0275968	0.014669	0.013434	1.37845	0.0534219	20.6399	17.0705		Mean	0.0356422	0.691593	0.0539466	0.34822	0.0649313	36.7048	25.7378
Standard deviation	0.011234	0.0121035	0.0184556	1.94382	0.0249481	31.7967	18.4015		Standard deviation	0.00953106	0.899571	0.0484667	0.298487	0.0316999	52.1816	20.7044
COV	40.7077	82.5112	137.379	141.015	46.7001	154.054	107.797		COV	26.7409	130.072	89.842	85.718	48.8207	142.166	80.4438

## Sheet: Model9
Younger subjects
Warm									Cold
Subject	K1	k2	k4	k5	vb	RSS	Rescaled AIC		Subject	K1	k2	k4	k5	vb	RSS	Rescaled AIC
YS #1	0.0488744	0.125027	0.0367257	0.00013097	0.0492938	5.0807	4.95044		YS #1	0.0634026	0.0437118	0.0148113	0.267557	0.0962757	46.3947	41.3556
YS #2	0.0904731	0.217033	0.263343	0.144398	0.159689	4.50775	2.98097		YS #2	0.0425529	0.111906	0.0335094	0.125396	0.115826	6.38057	8.70016
YS #3	0.0378705	0.126668	0.0408331	0.0591779	0.112702	7.64943	11.6856		YS #3	0.0224463	0.0488618	0.0829605	0.289433	0.152879	5.23528	5.44377
YS #4	0.0537389	0.0117498	0.00025718	0.122018	0.0819809	6.45394	8.88835		YS #4	0.0820904	0.031427	0.0286716	0.360195	0.136707	13.8306	21.434
YS #5	0.0971146	0.241828	0.147343	0.167982	0.137174	13.4801	21.0116		YS #5	0.0236365	0.0896727	0.00128968	0.0339495	0.0644717	13.3003	20.7905
YS #6	0.210511	0.00788165	1.4324e-10	2.49973	0.280847	6.1282	8.03589		YS #6	0.028752	0.0432919	0.00958382	3.3317e-14	0.0509663	6.86123	9.89562
YS #7	0.175173	0.255593	0.318745	0.41022	0.201761	19.289	26.9095		YS #7	0.0788307	0.0285416	0.01	0.01	0.424538	303.03	72.2452
YS #8	0.265152	0.152971	0.0614401	0.0003395	0.170172	10.2667	16.5292		YS #8	0.0445367	0.0164344	0.00488511	0.00127759	0.111442	5.90086	7.41366
YS #9	0.0485373	0.0183519	0.00071155	0.712903	0.00903227	5.71194	6.87805		YS #9	0.0415993	0.0103486	0.00055734	0.0107823	0.0779654	21.7985	28.9227
YS #10	0.0348302	0.0254	0.00104649	0.343185	0.0565958	12.9879	20.3993		YS #10	0.104573	0.0717265	0.283172	0.325989	0.324422	7.73771	11.8744
YS #11	0.0612912	0.0891011	0.0329	0.0142	0.0429682	13.0923	20.531		YS #11	0.046601	0.0425003	0.0094661	0.0140081	0.0920249	10.1533	16.3465
YS #12	0.0355845	0.0567	0.0332	0.367	0.0497089	3.0229	-3.59612		YS #12	0.0260257	0.0691658	0.0116294	0.00236858	0.0965912	20.5724	27.9698
YS #13	0.0372789	0.0150438	0.00275663	0.0233723	0.0584714	15.1724	22.9581		YS #13	0.0440872	0.0394914	9.21e-11	3.91856	0.0710614	9.72575	15.6384
YS #14	0.0194154	0.082	0.0276863	0.0382677	0.0139919	4.35286	2.40545		YS #14	0.0511022	0.0953	0.0214071	0.0725245	0.0548789	13.3239	20.8197
YS #15	0.0360763	0.016	0.00060438	0.409712	0.0267367	4.86788	4.24611		YS #15	0.0633531	0.246768	0.110312	0.119729	0.0473532	13.8259	21.4284
YS #16	0.0263403	0.00296	0.0132444	0.00476696	0.0146905	3.05534	-3.42042		YS #16	0.0404065	0.0630501	0.020917	1.28e-11	0.0461907	4.14641	1.60567
YS #17	0.0483428	0.0400828	0.0328533	0.0138752	0.0408944	17.097	24.9239		YS #17	0.0725861	0.0765481	0.00270055	0.232585	0.0852445	8.18057	12.7905
YS #18	0.0254439	0.018027	0.0257927	0.185208	0.0216426	7.6553	11.6982		YS #18	0.0711656	0.0832598	0.0480009	0.0177411	0.0333808	33.0551	35.7755
YS #19	0.0182385	0.0172	0.0405353	0.239015	0.0176177	4.14723	1.60891		YS #19	0.0487884	0.0398237	0.0127334	0.0189822	0.0738308	21.1521	28.4271
YS #20	0.0900391	0.0602525	0.0235506	0.00112219	0.0373644	11.2571	18.0452		YS #20	0.0743647	0.155631	0.0848083	0.117104	0.0933719	149.56	60.6222
Mean	0.073	0.079	0.055	0.288	0.079	8.764	11.383		Mean	0.054	0.07	0.04	0.297	0.112	35.708	23.475
Standard deviation	0.0675837	0.0816285	0.0875506	0.554877	0.0744657	4.95149	9.47971		Standard deviation	0.0220945	0.0541502	0.0653289	0.861111	0.0960458	70.5293	17.9934
COV	92.5598	103.335	158.677	192.771	94.0619	56.4993	83.2761		COV	41.2634	76.9487	165.094	290.025	85.396	197.515	76.6493
Older subjects
Warm									Cold
Subject	K1	k2	k3	k4	vb	RSS	Rescaled AIC		Subject	K1	k2	k3	k4	vb	RSS	Rescaled AIC
OS #1	0.0186976	0.0556316	0.0165618	0.0121781	0.0325358	10.9643	17.6114		OS #1	0.0423973	0.0853498	0.0172528	0.0256382	0.0443007	10.9127	17.5338
OS #2	0.047618	0.047957	0.0474794	0.000575987	0.0431666	5.78922	7.09926		OS #2	0.0508885	0.0501894	0.0326308	0.0981798	0.0893193	21.2331	28.4901
OS #3	0.027681	0.046252	0.0107564	5.08392e-09	0.0728224	18.6325	26.3395		OS #3	0.0538217	0.127083	0.0609493	0.0698946	0.0623482	4.88647	4.30884
OS #4	0.0449733	0.01317	0.000475298	1.04601e-06	0.0618152	3.29765	-2.16424		OS #4	0.0417445	0.0625534	0.0172909	0.00378753	0.0409911	56.4403	44.5817
OS #5	0.0200735	0.119912	0.0359907	0.0699022	0.0240245	6.515	9.04333		OS #5	0.0317979	0.058532	0.0128621	1.56619e-10	0.0529979	9.61244	15.4455
OS #6	0.0440994	0.0453683	0.0159029	0.0736017	0.0657203	30.4415	34.4197		OS #6	0.0600712	0.0324605	0.00933433	0.368031	0.15984	52.6428	43.4352
OS #7	0.0229529	0.016272	0.00449192	0.00291512	0.0325496	4.16958	1.69738		OS #7	0.0257538	0.0663963	0.018389	0.0149224	0.0320659	3.26647	-2.32062
Mean	0.0322994	0.0492233	0.0188083	0.0227392	0.0475192	11.4014	13.4352		Mean	0.0437821	0.0689378	0.0241013	0.0829219	0.0688376	22.7135	21.6392
Standard deviation	0.0127652	0.0352347	0.017013	0.0337668	0.0191287	9.90243	13.3221		Standard deviation	0.0121884	0.030243	0.017799	0.130852	0.0442033	22.5179	18.1567
COV	39.5214	71.5813	90.4543	148.496	40.2547	86.8528	99.1579		COV	27.8387	43.87	73.8507	157.801	64.2139	99.139	83.9064

## Sheet: Model10
Younger subjects
Warm										Cold
Subject	K1	k2	k3	k4	k5	vb	RSS	Rescaled AIC		Subject	K1	k2	k3	k4	k5	vb	RSS	Rescaled AIC
YS #1	0.0518759	0.155677	0.149	0.000955	0.00308	0.0500089	5.24824	5.50446		YS #1	0.0644702	0.0484185	0.00924693	0.0175	0.451248	0.0965122	46.8989	41.5535
YS #2	0.101541	0.159761	0.00125085	0.112142	0.0465843	0.160278	4.90656	4.39637		YS #2	0.0427013	0.110703	0.00064866	0.0309004	0.118169	0.115753	6.37502	8.70584
YS #3	0.0401513	0.103963	0.0848	0.00192529	4e-05	0.112824	7.6453	11.6967		YS #3	0.0230379	0.048886	0.00503	0.0784575	0.293382	0.152368	5.26959	5.57127
YS #4	0.0500057	0.0178366	0.00851	0.0558034	0.226103	0.0832855	6.41015	8.79628		YS #4	0.0810564	0.0389924	0.0117475	0.10696	0.680206	0.148142	15.2338	23.0446
YS #5	0.0971137	0.241819	8.37e-11	0.147333	0.16797	0.137175	13.4801	21.0316		YS #5	0.0235772	0.0864766	6.65e-06	0.00249142	0.516257	0.0646479	13.0896	20.5477
YS #6	0.209837	0.0549495	0.260595	0.536262	0.655	0.260492	5.79473	7.13491		YS #6	0.0287247	0.0422838	0.00360867	0.00880526	0.00319061	0.0512665	6.86484	9.9243
YS #7	0.176197	0.257088	0.0633368	0.00107691	0.52	0.197579	17.3991	25.2322		YS #7	0.2093	0.400505	0.0856801	0.01	0.01	0.259867	242.05	68.5669
YS #8	0.318104	0.231011	0.0461953	0.0434566	0.0607045	0.160365	7.08722	10.449		YS #8	0.0454267	0.0222082	0.023465	0.00645832	0.0327116	0.110854	5.89354	7.41322
YS #9	0.0492213	0.0239713	0.0292266	0.00451525	1.01308	0.00959598	5.70149	6.86791		YS #9	0.0425587	0.0155448	0.0263386	0.00140276	0.0614215	0.0761088	21.7693	28.9206
YS #10	0.030091	0.0389	0.00301672	0.0791757	0.4055	0.0607941	13.1071	20.5696		YS #10	0.0977863	0.074898	0.00339466	0.417876	0.456316	0.327569	7.78539	11.9956
YS #11	0.0638471	0.108602	4.22e-05	0.0547	0.0608	0.0432389	12.233	19.4336		YS #11	0.0502575	0.0624711	0.00655575	0.0148831	0.0106686	0.0902787	10.3357	16.6596
YS #12	0.0356771	0.0575	0.000225	0.0335	0.359	0.0494414	3.02217	-3.58012		YS #12	0.0257071	0.0496769	0.0118291	0.00597564	0.00928846	0.0964639	20.7082	28.0981
YS #13	0.0444905	0.0477514	0.0459493	0.00631827	0.00026916	0.0446456	12.0907	19.2411		YS #13	0.0444993	0.0472544	0.00930308	0.00252047	0.19946	0.0729838	10.3207	16.6356
YS #14	0.0194523	0.0812	0.00627719	0.0268141	0.0409347	0.0139859	4.35284	2.42538		YS #14	0.0522027	0.0921	0.00569345	0.00913852	0.00028382	0.0520813	12.5599	19.8677
YS #15	0.0363804	0.0167	0.00120599	0.00049847	0.577065	0.0272222	4.87468	4.28908		YS #15	0.0611783	0.204357	0.035383	0.0586947	0.0876697	0.0496	14.028	21.6873
YS #16	0.0229228	0.013	0.00790711	0.0103416	0.0330162	0.017161	3.19443	-2.66766		YS #16	0.0404068	0.0630494	4.66e-10	0.0209165	2.38e-07	0.0461895	4.14641	1.62567
YS #17	0.0475811	0.0112964	0.00901654	0.00029024	0.0036793	0.046859	17.8381	25.6424		YS #17	0.0754122	0.0954836	0.00286448	0.0393405	0.333657	0.0790056	8.81813	14.0458
YS #18	0.0260085	0.024517	0.0510767	0.0480106	0.536702	0.0212048	7.71984	11.8564		YS #18	0.0811925	0.1015	5.4e-06	0.0617851	0.00935194	0.0271006	29.9527	34.1733
YS #19	0.0155798	0.234	2.25646	0.927709	5.35671	0.0137246	5.22593	5.43432		YS #19	0.0490454	0.0437917	0.00036294	0.0203745	0.0560084	0.073007	21.061	28.3762
YS #20	0.0934911	0.0792479	0.0341498	0.0248419	0.0560766	0.0351385	8.97999	14.3452		YS #20	0.0613648	0.085627	0.0140417	0.0532402	0.10812	0.0985012	155.418	61.2747
Mean	0.0764784	0.0979552	0.152913	0.105783	0.506131	0.077251	8.31559	10.9049		Mean	0.0599953	0.0867099	0.0127605	0.0483847	0.17187	0.104415	32.929	23.4344
Standard deviation	0.0763102	0.0853341	0.49918	0.226867	1.17666	0.0708312	4.4977	8.64608		Standard deviation	0.0406746	0.084492	0.0196843	0.0916878	0.208902	0.0731414	59.2839	17.434
COV	99.78	87.1155	326.446	214.465	232.482	91.6896	54.0876	79.2859		COV	67.7964	97.4422	154.26	189.497	121.546	70.0487	180.036	74.395
Older subjects
Warm										Cold
Subject	K1	k2	k3	k4	k5	vb	RSS	Rescaled AIC		Subject	K1	k2	k3	k4	k5	vb	RSS	Rescaled AIC
OS #1	0.0189458	0.0176928	0.0483331	0.000767598	0.538032	0.0332486	10.9837	17.6605		OS #1	0.0418121	0.0829803	0.000998372	0.0130824	0.00138946	0.0512163	12.1204	19.2814
OS #2	0.0621636	0.135191	0.100039	0.0369276	0.0299983	0.0345045	3.91785	0.692385		OS #2	0.0477184	0.0648372	0.00296315	0.104451	0.255399	0.0889559	21.1674	28.4591
OS #3	0.0274448	0.0247124	0.0321649	0.000299866	0.243033	0.0738537	18.7517	26.4645		OS #3	0.0716522	0.285473	0.195792	0.0305725	1.24639	0.0546133	4.22227	1.92406
OS #4	0.0434713	0.0344854	0.000221797	0.0236598	0.0305566	0.0604084	3.25033	-2.3821		OS #4	0.046714	0.110297	5.51284e-05	0.036596	0.0324695	0.036704	48.8254	42.2161
OS #5	0.0168254	0.0130507	0.0155245	0.0159857	1.51548	0.0270185	7.11527	10.5141		OS #5	0.0338288	0.0604323	0.0797306	1.19228e-05	0.319388	0.0523803	9.58415	15.417
OS #6	0.0746845	0.189727	0.0464716	0.0185614	0.0359463	0.0567781	12.2297	19.4292		OS #6	0.0652303	0.050386	0.00974255	0.0175572	0.0944452	0.156199	53.5367	43.7324
OS #7	0.0212609	0.0121908	0.121872	0.000590599	0.00991048	0.0557244	14.2703	21.9692		OS #7	0.0258861	0.0698919	0.0344938	0.0107062	0.0225319	0.030605	3.23629	-2.45338
Mean	0.037828	0.0610072	0.0520895	0.0138275	0.34328	0.0487909	10.0741	13.4782		Mean	0.0475488	0.103471	0.0462536	0.0304253	0.281715	0.0672391	21.8132	21.2252
Standard deviation	0.0229579	0.0714747	0.0440428	0.0140602	0.551296	0.0172949	5.65096	10.9351		Standard deviation	0.016252	0.0825445	0.0718913	0.034876	0.442653	0.0433914	20.9543	18.1211
COV	60.6902	117.158	84.5522	101.683	160.597	35.447	56.0938	81.1315		COV	34.1795	79.7754	155.428	114.628	157.128	64.533	96.0624	85.3752
