# Supplementary material for: Determination of a pharmacokinetic model for [11C]-acetate in brown adipose tissue
Source: EJNMMI Res. 2019 Mar 27;9:31. doi: 10.1186/s13550-019-0497-6 (PMC6437247; doi:10.1186/s13550-019-0497-6)
Supplement: Supplementary file 2 — Results of simulations for all models and cohorts. (XLSX 52 kb) [file 13550_2019_497_MOESM2_ESM.xlsx]

## Sheet: Model 1
Younger subjects
Warm	K1	k2	vb			Cold	K1	k2	vb
Ground truth	0.06	0.02	0.089			Ground truth	0.05	0.034	0.11
Mean fit noisy	0.0596266	0.0175204	0.0831204			Mean fit noisy	0.0500569	0.0301531	0.103371
Standard deviation	0.0016627	0.00190308	0.00561576			Standard deviation	0.00146766	0.00211311	0.00425527
COV	2.78853	10.8621	6.75618			COV	2.93198	7.00795	4.11652
Fit no noise	0.06	0.02	0.089			Fit no noise	0.05	0.034	0.11
Difference no noise ground truth	1.29989e-11	9.50628e-12	4.38164e-12			Difference no noise ground truth	1.041e-09	3.04646e-09	-4.26363e-10
Difference mean ground truth	-0.622409	-12.3981	-6.60628			Difference mean ground truth	0.113733	-11.3144	-6.02659
Older subjects
Warm	K1	k2	vb			Cold	K1	k2	vb
Ground truth	0.033	0.016	0.048			Ground truth	0.039	0.024	0.072
Mean fit noisy	0.0328819	0.0140061	0.0448503			Mean fit noisy	0.0393765	0.0224794	0.0674881
Standard deviation	0.00124379	0.00243241	0.00442582			Standard deviation	0.00120249	0.00216134	0.003544
COV	3.7826	17.3667	9.86799			COV	3.05384	9.61476	5.25129
Fit no noise	0.033	0.016	0.048			Fit no noise	0.039	0.024	0.072
Difference no noise ground truth	-3.15404e-13	0	0			Difference no noise ground truth	2.49088e-13	0	8.48087e-13
Difference mean ground truth	-0.357765	-12.4618	-6.56197			Difference mean ground truth	0.965348	-6.33595	-6.26647

## Sheet: Model 2
Younger subjects
Warm	K1	k2	k3	k4	vb			Cold	K1	k2	k3	k4	vb
Ground truth	0.091	0.1	0.24	0.37	0.072			Ground truth	0.068	0.14	0.06	0.48	0.1
Mean fit noisy	0.085996	0.0618189	0.065694	0.857785	0.068114			Mean fit noisy	0.123502	0.741049	0.357532	0.182112	0.0715599
Standard deviation	0.00505213	0.0286081	0.0790783	0.801779	0.0064862			Standard deviation	0.0552672	0.659657	0.191878	0.171201	0.013702
COV	5.87484	46.2773	120.374	93.4709	9.52257			COV	44.7499	89.0166	53.6674	94.0082	19.1476
Fit no noise	0.0859711	0.0588273	0.0131009	0.852942	0.0755045			Fit no noise	0.068	0.14	0.06	0.48	0.1
Difference no noise ground truth	-5.52628	-41.1727	-94.5413	130.525	4.8674			Difference no noise ground truth	1.99433e-06	9.31201e-07	-3.54774e-05	-3.16477e-05	2.79731e-07
Difference mean ground truth	-5.49887	-38.1811	-72.6275	131.834	-5.39721			Difference mean ground truth	81.6211	429.321	495.887	-62.06	-28.4401
Older subjects
Warm	K1	k2	k3	k4	vb			Cold	K1	k2	k3	k4	vb
Ground truth	0.041	0.11	0.14	0.031	0.044			Ground truth	0.05	0.13	0.24	0.3	0.066
Mean fit noisy	0.0379672	0.0803245	0.0955774	1.17436	0.0472851			Mean fit noisy	0.0496677	0.10337	0.0814651	0.356197	0.0614103
Standard deviation	0.00663267	0.0574405	0.0694306	2.71269	0.0176785			Standard deviation	0.00751556	0.0886902	0.105366	0.469934	0.00494822
COV	17.4695	71.5106	72.6433	230.993	37.387			COV	15.1317	85.7991	129.339	131.931	8.05764
Fit no noise	0.032186	0.0266865	0.260366	9.69308	0.0515702			Fit no noise	0.0456529	0.0674253	0.0003974	0.501975	0.0680839
Difference no noise ground truth	-21.4976	-75.7396	85.9758	31168	17.2049			Difference no noise ground truth	-8.69421	-48.1344	-99.8344	67.325	3.15742
Difference mean ground truth	-7.39712	-26.9778	-31.7304	3688.26	7.46611			Difference mean ground truth	-0.664659	-20.4849	-66.0562	18.7324	-6.95414

## Sheet: Model 3
Younger subjects
Warm	K1	k2	k3	k4	vb			Cold	K1	k2	k3	k4	vb
Ground truth	0.076	0.082	0.39	0.016	0.079			Ground truth	0.076	0.19	0.12	0.066	0.1
Mean fit noisy	0.0740437	0.0623192	0.174559	0.0117954	0.0731497			Mean fit noisy	0.133397	0.721584	0.327262	0.0611891	0.0692709
Standard deviation	0.00837027	0.0948453	0.195987	0.0192984	0.00831595			Standard deviation	0.0484907	0.512202	0.144134	0.00742661	0.0120803
COV	11.3045	152.193	112.275	163.61	11.3684			COV	36.3508	70.983	44.0426	12.1372	17.4392
Fit no noise	0.0771027	0.0958466	0.439015	0.0161792	0.0785136			Fit no noise	0.0637392	0.16234	1.4756	0.100063	0.109587
Difference no noise ground truth	1.4509	16.886	12.568	1.12003	-0.615635			Difference no noise ground truth	-16.1327	-14.5577	1129.67	51.6102	9.58695
Difference mean ground truth	-2.57403	-24.001	-55.2412	-26.2789	-7.40547			Difference mean ground truth	75.5218	279.781	172.718	-7.28926	-30.7291
Older subjects
Warm	K1	k2	k3	k4	vb			Cold	K1	k2	k3	k4	vb
Ground truth	0.044	0.14	0.2	0.0028	0.043			Ground truth	0.051	0.14	0.11	0.014	0.066
Mean fit noisy	0.0419608	0.116629	0.183808	0.00443263	0.041487			Mean fit noisy	0.0535488	0.149492	0.106109	0.0115886	0.0598225
Standard deviation	0.00912083	0.0992728	0.0536521	0.00417474	0.00860373			Standard deviation	0.0063469	0.0588178	0.0479264	0.00841782	0.00526414
COV	21.7365	85.1186	29.1893	94.1821	20.7384			COV	11.8526	39.345	45.1672	72.6385	8.7996
Fit no noise	0.038734	0.0794829	0.136335	0.000566578	0.0471083			Fit no noise	0.0507002	0.136452	0.104739	0.013092	0.0661151
Difference no noise ground truth	-11.9682	-43.2265	-31.8326	-79.7651	9.55413			Difference no noise ground truth	-0.587836	-2.53436	-4.78292	-6.48595	0.174463
Difference mean ground truth	-4.63446	-16.6938	-8.09621	58.3081	-3.51866			Difference mean ground truth	4.99764	6.7803	-3.53739	-17.224	-9.35982

## Sheet: Model 4
Younger subjects
Warm	K1	k2	k3	vb			Cold	K1	k2	k3	vb
Ground truth	0.077	0.089	0.1	0.074			Ground truth	0.073	0.14	0.049	0.1
Mean fit noisy	0.0809056	0.103205	0.108363	0.0642102			Mean fit noisy	0.0789577	0.155813	0.0570554	0.087405
Standard deviation	0.00652097	0.0318131	0.0228044	0.00721463			Standard deviation	0.00513104	0.0228586	0.00746802	0.00530771
COV	8.05998	30.825	21.0444	11.236			COV	6.49847	14.6706	13.0891	6.07255
Fit no noise	0.077	0.089	0.1	0.074			Fit no noise	0.073	0.14	0.049	0.1
Difference no noise ground truth	6.02692e-11	8.16918e-11	3.09891e-11	9.60193e-12			Difference no noise ground truth	0	0	0	0
Difference mean ground truth	5.07222	15.9612	8.36338	-13.2295			Difference mean ground truth	8.16129	11.2949	16.4396	-12.595
Older subjects
Warm	K1	k2	k3	vb			Cold	K1	k2	k3	vb
Ground truth	0.043	0.093	0.093	0.044			Ground truth	0.049	0.1	0.076	0.066
Mean fit noisy	0.0442545	0.0994221	0.0951878	0.0392515			Mean fit noisy	0.0515346	0.108834	0.0780483	0.0595822
Standard deviation	0.00446985	0.0369975	0.0274306	0.0055132			Standard deviation	0.00393362	0.0275391	0.0172438	0.00400165
COV	10.1003	37.2126	28.8174	14.0458			COV	7.63296	25.3038	22.0937	6.71618
Fit no noise	0.043	0.093	0.093	0.044			Fit no noise	0.049	0.1	0.076	0.066
Difference no noise ground truth	-7.33814e-09	-3.65899e-08	-2.08727e-08	7.7166e-09			Difference no noise ground truth	-1.63885e-10	-6.54407e-10	-4.01579e-10	7.09029e-11
Difference mean ground truth	2.91734	6.90549	2.35243	-10.792			Difference mean ground truth	5.17273	8.83409	2.69516	-9.724

## Sheet: Model 5
Younger subjects
Warm	K1	k2	k3	k4	k5	vb			Cold	K1	k2	k3	k4	k5	vb
Ground truth	0.075	0.08	0.034	0.54	0.34	0.078			Ground truth	0.063	0.12	0.029	0.11	0.33	0.11
Mean fit noisy	0.0735787	0.0428942	0.0254447	0.0826366	0.110007	0.071583			Mean fit noisy	0.142868	1.0124	0.0726129	0.347303	0.0784702	0.0765312
Standard deviation	0.00415998	0.022864	0.019624	0.0719295	0.106523	0.0063995			Standard deviation	0.0893053	1.02601	0.0695919	0.147939	0.0435311	0.0180399
COV	5.65378	53.3033	77.1239	87.0431	96.8335	8.93997			COV	62.5091	101.345	95.8396	42.5966	55.4747	23.572
Fit no noise	0.0728547	0.0386408	0.0376399	0.0729485	0.180196	0.0789913			Fit no noise	0.062094	0.104395	0.0904812	0.0445489	0.0498645	0.110271
Difference no noise ground truth	-2.86039	-51.699	10.7055	-86.491	-47.0012	1.27088			Difference no noise ground truth	-1.43807	-13.0041	212.004	-59.501	-84.8895	0.246406
Difference mean ground truth	-1.89508	-46.3822	-25.1626	-84.6969	-67.6451	-8.22694			Difference mean ground truth	126.774	743.663	150.389	215.73	-76.2212	-30.4262
Older subjects
Warm	K1	k2	k3	k4	k5	vb			Cold	K1	k2	k3	k4	k5	vb
Ground truth	0.048	0.16	0.046	0.25	0.0088	0.042			Ground truth	0.049	0.12	0.016	0.072	0.13	0.067
Mean fit noisy	0.0419013	0.0685657	0.0148794	0.124993	0.115581	0.0434294			Mean fit noisy	0.0503627	0.126758	0.0304567	0.0564958	0.262886	0.0618308
Standard deviation	0.00399397	0.0320136	0.00965443	0.0471268	0.663189	0.00599212			Standard deviation	0.00823342	0.108283	0.0258015	0.0667988	0.751728	0.00495094
COV	9.53185	46.6904	64.8847	37.7034	573.788	13.7974			COV	16.3483	85.4251	84.7154	118.237	285.952	8.00724
Fit no noise	0.041342	0.0624403	0.0219621	0.114926	0.00481407	0.0469954			Fit no noise	0.04874	0.115424	0.0574145	0.0420615	0.0574145	0.0670779
Difference no noise ground truth	-13.8708	-60.9748	-52.2562	-54.0297	-45.2947	11.8937			Difference no noise ground truth	-0.530635	-3.81311	258.84	-41.5813	-55.835	0.116297
Difference mean ground truth	-12.7057	-57.1464	-67.6536	-50.0027	1213.42	3.4033			Difference mean ground truth	2.78097	5.63158	90.3544	-21.5336	102.22	-7.71523

## Sheet: Model 6
Younger subjects
Warm	K1	k2	k3	k4	vb			Cold	K1	k2	k3	k4	vb
Ground truth	0.08	0.09	0.035	0.22	0.076			Ground truth	0.072	0.13	0.063	0.078	0.1
Mean fit noisy	0.0806216	0.0839945	0.00876529	0.164334	0.0684252			Mean fit noisy	0.0881253	0.236777	0.0931727	0.131657	0.0820292
Standard deviation	0.00862961	0.0564097	0.00949047	0.0605001	0.00795915			Standard deviation	0.0140898	0.111156	0.0283371	0.0322575	0.00768364
COV	10.7038	67.1589	108.273	36.8153	11.6319			COV	15.9884	46.9457	30.4135	24.5012	9.36696
Fit no noise	0.0741762	0.0425537	0.00975523	0.116326	0.0810914			Fit no noise	0.0718553	0.129247	0.0617029	0.0768444	0.0999652
Difference no noise ground truth	-7.27978	-52.7181	-72.1279	-47.1247	6.69927			Difference no noise ground truth	-0.200961	-0.579492	-2.05889	-1.48151	-0.0347575
Difference mean ground truth	0.777023	-6.67281	-74.9563	-25.3028	-9.96689			Difference mean ground truth	22.3962	82.1361	47.8932	68.7908	-17.9708
Older subjects
Warm	K1	k2	k3	k4	vb			Cold	K1	k2	k3	k4	vb
Ground truth	0.038	0.064	0.015	0.099	0.046			Ground truth	0.051	0.14	0.04	0.1	0.065
Mean fit noisy	0.0390239	0.0734918	0.0146006	0.107809	0.0417674			Mean fit noisy	0.0533992	0.146559	0.0282681	0.0955281	0.0588578
Standard deviation	0.00404163	0.0418515	0.0153843	0.0496144	0.0053809			Standard deviation	0.00654054	0.0716181	0.0238376	0.0336599	0.0045382
COV	10.3568	56.9473	105.368	46.0208	12.883			COV	12.2484	48.8665	84.3268	35.2356	7.71045
Fit no noise	0.038	0.064	0.015	0.099	0.046			Fit no noise	0.0500347	0.126999	0.0274303	0.0885659	0.0654214
Difference no noise ground truth	3.78247e-08	-1.27411e-06	-1.34044e-05	-2.09827e-06	1.53089e-07			Difference no noise ground truth	-1.89272	-9.28666	-31.4242	-11.4341	0.64829
Difference mean ground truth	2.69446	14.8309	-2.66255	8.89766	-9.20136			Difference mean ground truth	4.70437	4.68473	-29.3297	-4.47189	-9.44953

## Sheet: Model 7
Younger subjects
Warm	K1	k2	k3	vb			Cold	K1	k2	k3	vb
Ground truth	0.08	0.24	0.37	0.074			Ground truth	0.066	0.3	0.14	0.1
Mean fit noisy	0.0746104	0.169195	0.280813	0.0717466			Mean fit noisy	0.0697367	0.317762	0.153253	0.0885791
Standard deviation	0.00462792	0.0536762	0.0772802	0.00710136			Standard deviation	0.0033474	0.0334097	0.0147001	0.00504593
COV	6.20279	31.7244	27.5201	9.89783			COV	4.80005	10.5141	9.59208	5.69653
Fit no noise	0.08	0.24	0.37	0.074			Fit no noise	0.066	0.3	0.14	0.1
Difference no noise ground truth	1.17164e-08	3.40979e-08	2.75184e-08	-2.14999e-09			Difference no noise ground truth	1.42268e-10	6.9833e-10	1.73213e-09	-1.52003e-10
Difference mean ground truth	-6.73705	-29.502	-24.1046	-3.04511			Difference mean ground truth	5.66171	5.92062	9.46608	-11.4209
Older subjects
Warm	K1	k2	k3	vb			Cold	K1	k2	k3	vb
Ground truth	0.032	0.16	0.35	0.049			Ground truth	0.043	0.23	0.23	0.069
Mean fit noisy	0.0318728	0.156319	0.274427	0.0461149			Mean fit noisy	0.0426879	0.203856	0.186372	0.0648686
Standard deviation	0.00334825	0.0276088	0.0873412	0.0055282			Standard deviation	0.00459485	0.0787998	0.0824305	0.00496692
COV	10.5051	17.6618	31.8267	11.9879			COV	10.7638	38.6545	44.2291	7.65689
Fit no noise	0.0320564	0.160547	0.356659	0.0465124			Fit no noise	0.043	0.23	0.23	0.069
Difference no noise ground truth	0.176261	0.342073	1.90269	-5.07668			Difference no noise ground truth	4.67972e-13	4.34435e-12	1.21642e-11	-4.4248e-13
Difference mean ground truth	-0.397622	-2.30073	-21.5922	-5.88795			Difference mean ground truth	-0.725718	-11.3667	-18.9689	-5.98754

## Sheet: Model 8 
Younger subjects
Warm	K1	k2	k3	k4	vb			Cold	K1	k2	k3	k4	vb
Ground truth	0.056	0.26	0.092	0.3	0.088			Ground truth	0.043	0.18	0.035	0.26	0.11
Mean fit noisy	0.0549924	0.524164	0.0491443	0.335935	0.0806366			Mean fit noisy	0.0514238	0.472876	0.0247943	0.13529	0.100338
Standard deviation	0.00876421	0.692754	0.0550917	0.306361	0.00881783			Standard deviation	0.00238865	0.137472	0.00733145	0.0184779	0.00442841
COV	15.9371	132.163	112.102	91.1965	10.9353			COV	4.64503	29.0714	29.569	13.658	4.41351
Fit no noise	0.0563417	0.283754	0.0841706	0.272879	0.0873804			Fit no noise	0.0495566	0.276049	0.0292277	0.192554	0.109506
Difference no noise ground truth	0.610148	9.13625	-8.51017	-9.04018	-0.704075			Difference no noise ground truth	15.2479	53.3604	-16.4922	-25.9409	-0.449014
Difference mean ground truth	-1.7992	101.602	-46.5823	11.9785	-8.36748			Difference mean ground truth	19.5903	162.709	-29.159	-47.9654	-8.78404
Older subjects
Warm	K1	k2	k3	k4	vb			Cold	K1	k2	k3	k4	vb
Ground truth	0.028	0.015	0.013	1.385	0.053			Ground truth	0.036	0.69	0.054	0.35	0.065
Mean fit noisy	0.0273352	0.397028	0.0133097	0.0501745	0.0537042			Mean fit noisy	0.0283574	0.206254	0.112082	0.91297	0.0672423
Standard deviation	0.00207495	0.618935	0.0114331	0.117928	0.00661867			Standard deviation	0.00902343	0.12378	0.15388	0.886675	0.0116455
COV	7.59078	155.892	85.9003	235.035	12.3243			COV	31.8204	60.0137	137.293	97.1199	17.3187
Fit no noise	0.0278833	0.380358	0.00546177	0.0229644	0.0531798			Fit no noise	0.0311416	0.342944	0.0596967	0.432915	0.0675177
Difference no noise ground truth	-0.416874	2435.72	-57.9864	-98.3419	0.339221			Difference no noise ground truth	-13.4955	-50.298	10.5495	23.69	3.87331
Difference mean ground truth	-2.3743	2546.85	2.3825	-96.3773	1.32865			Difference mean ground truth	-21.2296	-70.1082	107.559	160.849	3.44974

## Sheet: Model 9
Younger subjects
Warm	K1	k2	k3	k4	vb				Cold	K1	k2	k3	k4	vb
Ground truth	0.073	0.079	0.055	0.29	0.079				Ground truth	0.043	0.18	0.04	0.3	0.11
Mean fit noisy	0.0701	0.0549728	0.00487628	0.0426805	0.0723023				Mean fit noisy	0.047701	0.169527	0.0180005	0.0808724	0.0980133
Standard deviation	0.00234857	0.00774347	0.0105303	0.0621758	0.00554177				Standard deviation	0.00434779	0.0256795	0.00731087	0.0404177	0.00496121
COV	3.35032	14.086	215.95	145.677	7.66472				COV	9.11467	15.1478	40.6148	49.9771	5.06177
Fit no noise	0.0704933	0.06126	0.000958262	0.0197708	0.0761528				Fit no noise	0.0438877	0.165592	0.0136852	0.0791428	0.106738
Difference no noise ground truth	-3.43388	-22.4557	-98.2577	-93.1825	-3.60404				Difference no noise ground truth	2.06436	-8.00425	-65.787	-73.6191	-2.96529
Difference mean ground truth	-3.97255	-30.4142	-91.134	-85.2826	-8.47807				Difference mean ground truth	10.9325	-5.81846	-54.9987	-73.0425	-10.897
Older subjects
Warm	K1	k2	k3	k4	vb				Cold	K1	k2	k3	k4	vb
Ground truth	0.032	0.049	0.019	0.023	0.048				Ground truth	0.044	0.069	0.024	0.083	0.069
Mean fit noisy	0.0281515	0.0156944	0.00636335	0.951322	0.0464989				Mean fit noisy	0.0447039	0.0601121	0.0203268	0.127938	0.064064
Standard deviation	0.00185073	0.0099922	0.0282218	1.45567	0.00492677				Standard deviation	0.0022022	0.012948	0.0161862	0.17802	0.00371555
COV	6.57419	63.6673	443.506	153.015	10.5955				COV	4.92619	21.5397	79.6301	139.146	5.79974
Fit no noise	0.0286318	0.0167114	0.0209561	5.18	0.0475706				Fit no noise	0.043266	0.0747016	0.0357684	0.119442	0.0689633
Difference no noise ground truth	-10.5256	-65.8951	10.295	22421.7	-0.894507				Difference no noise ground truth	-1.6682	8.26317	49.0351	43.9055	-0.0531919
Difference mean ground truth	-12.0265	-67.9706	-66.5087	4036.18	-3.12725				Difference mean ground truth	1.59987	-12.881	-15.3051	54.1419	-7.15355

## Sheet: Model 10
Younger subjects
Warm	K1	k2	k3	k4	k5	vb			Cold	K1	k2	k3	k4	k5	vb
Ground truth	0.076	0.08	0.15	0.11	0.51	0.077			Ground truth	0.06	0.087	0.013	0.048	0.17	0.1
Mean fit noisy	0.0759684	0.0550514	0.0762408	0.0248729	0.161494	0.0672271			Mean fit noisy	0.0626558	0.0801425	0.0261366	0.0156861	0.0879883	0.08678
Standard deviation	0.00590792	0.0293973	0.0531246	0.0301351	0.998048	0.00804103			Standard deviation	0.00307675	0.0125421	0.0117145	0.00822116	0.166839	0.00487365
COV	7.77682	53.3998	69.68	121.156	618.011	11.961			COV	4.91055	15.6497	44.8203	52.4103	189.615	5.6161
Fit no noise	0.0751393	0.0537802	0.0440805	0.0419803	0.0464512	0.0739182			Fit no noise	0.0605393	0.0794623	9.06747e-06	0.0309367	0.0573173	0.0979662
Difference no noise ground truth	-1.1325	-32.7748	-70.613	-61.8361	-90.8919	-4.00231			Difference no noise ground truth	0.898791	-8.66401	-99.9303	-35.5486	-66.2839	-2.03384
Difference mean ground truth	-0.0416128	-31.1858	-49.1728	-77.3883	-68.3346	-12.6921			Difference mean ground truth	4.4264	-7.88221	101.051	-67.3205	-48.2422	-13.22
Older subjects
Warm	K1	k2	k3	k4	k5	vb			Cold	K1	k2	k3	k4	k5	vb
Ground truth	0.038	0.061	0.052	0.014	0.34	0.049			Ground truth	0.048	0.1	0.046	0.03	0.28	0.067
Mean fit noisy	0.0385442	0.0590149	0.0251083	0.0139646	0.0365828	0.0463587			Mean fit noisy	0.0487948	0.0822238	0.0332361	0.00689392	0.361889	0.0628403
Standard deviation	0.00263362	0.0158911	0.0248217	0.012149	0.0260016	0.00531572			Standard deviation	0.00391502	0.0194386	0.0244433	0.00725258	1.38405	0.00436807
COV	6.83273	26.9272	98.8587	86.9986	71.0762	11.4665			COV	8.02345	23.6411	73.5444	105.203	382.451	6.95106
Fit no noise	0.038327	0.0587888	0.0107103	0.0148313	0.0197565	0.04955			Fit no noise	0.0492989	0.0904673	0.0546209	0.0152722	0.997598	0.0669262
Difference no noise ground truth	0.860451	-3.6249	-79.4032	5.93808	-94.1893	1.1225			Difference no noise ground truth	2.70608	-9.53267	18.7411	-49.0926	256.285	-0.110154
Difference mean ground truth	1.43212	-3.25423	-51.7148	-0.252841	-89.2404	-5.39045			Difference mean ground truth	1.65582	-17.7762	-27.7476	-77.0203	29.246	-6.2085
